# Supplementary material for: Diagnostic performance of abbreviated non-contrast liver MRI for detecting synchronous colorectal liver metastases
Source: PLoS One. 2026 May 13;21(5):e0348972. doi: 10.1371/journal.pone.0348972 (PMC13170879; doi:10.1371/journal.pone.0348972)
Supplement: S1 Data — De-identified dataset provided in.dta (Stata) and.xlsx (Excel) formats. (ZIP) [file pone.0348972.s005.zip]

Archive with 4 entries (4 files):
- S1_Data.dta
- __MACOSX/._S1_Data.dta
- S1_Data.xlsx
- __MACOSX/._S1_Data.xlsx
