# Supplementary material for: Diagnostic performance of abbreviated non-contrast liver MRI for detecting synchronous colorectal liver metastases
Source: PLoS One. 2026 May 13;21(5):e0348972. doi: 10.1371/journal.pone.0348972 (PMC13170879; doi:10.1371/journal.pone.0348972)
Supplement: S1 Data — De-identified dataset provided in.dta (Stata) and.xlsx (Excel) formats. (ZIP) [file pone.0348972.s005.zip › S1_Data.xlsx]

## Sheet: Sheet1
id	Age (years)	Sex	Presence of colorectal liver metastasis	Reader 1 confidence score	Reader 2 confidence score	Cirrhosis	Hypertension	Dyslipidemia	Diabetes mellitus	Chronic hepatitis B	Other underlying diseases	Total protein (g/dL)	Albumin (g/dL)	Total bilirubin (mg/dL)	Direct bilirubin (mg/dL)	Aspartate aminotransferase (U/L)	Alanine aminotransferase (U/L)	Alkaline phosphatase (U/L)	Lung metastasis	Bone metastasis	Other metastasis (excluding liver)	Tumor stage
1	64	Male	No CRLM	0	0	Yes	No	No	No	No	No	7.2	3.8	1.75	0.97	45	14	84	No	No	No	Stage III
2	79	Male	No CRLM	0	0	Yes	Yes	Yes	No	No	Yes	7.7	4.2	0.88	0.37	22	15	94	No	No	No	Stage II
3	85	Male	No CRLM	1	0	No	No	No	No	No	No	7	3.7	0.48	0.2	46	43	86	No	No	No	Stage III
4	69	Female	No CRLM	0	0	No	No	No	No	No	No	7.8	4.5	0.48	0.2	26	20	100	No	No	No	Stage II
5	66	Male	No CRLM	0	0	No	Yes	Yes	No	No	Yes	7.1	4.3	0.3	0.15	21	20	59	No	No	No	Stage III
6	62	Male	CRLM	3	3	No	No	No	No	No	No								Yes	No	No	Stage IV
7	57	Female	CRLM	3	3	No	No	No	No	No	No								No	No	Yes	Stage IV
8	102	Female	No CRLM	0	0	No	No	No	No	No	No								No	No	No	Stage III
9	80	Female	No CRLM	1	0	No	No	No	No	No	No	6.2	3.2	0.24	0.18	35	26	90	No	No	No	Stage II
10	74	Female	CRLM	3	3	No	No	No	No	No	No								No	No	No	Stage IV
11	79	Female	CRLM	0	0	No	Yes	Yes	No	No	Yes								No	No	No	Stage IV
12	55	Male	No CRLM	1	0	No	Yes	No	No	No	No	7.6	4.4	0.27	0.11	21	12	83	No	No	No	Stage II
13	75	Female	No CRLM	0	0	No	Yes	Yes	No	No	No								No	No	No	Stage III
14	75	Male	CRLM	2	3	No	Yes	Yes	No	No	Yes	8.2	4	0.48	0.25	28	23	62	No	No	No	Stage IV
15	73	Male	No CRLM	1	0	No	Yes	No	No	No	Yes	7.4	4.2	0.36	0.17	16	8	76	No	No	No	Stage II
16	79	Male	No CRLM	0	0	Yes	Yes	Yes	Yes	No	Yes								No	No	No	Stage II
17	83	Male	No CRLM	2	0	No	No	No	No	No	No								No	No	No	Stage III
18	45	Male	No CRLM	0	0	No	No	No	No	No	No								No	No	No	Stage III
19	48	Male	No CRLM	0	0	No	No	No	No	No	No	8.2	4.3	0.32	0.16	14	11	73	No	No	No	Stage III
20	65	Female	CRLM	2	0	No	No	No	No	No	No	7.5	4.2	0.33	0.14	16	11	46	No	No	No	Stage IV
21	83	Female	No CRLM	0	0	No	Yes	Yes	Yes	No	Yes								No	No	No	Stage II
22	83	Female	No CRLM	0	0	No	Yes	Yes	No	No	Yes	7.5	3.9	0.46	0.22	21	19	88	No	No	No	Stage III
23	93	Male	No CRLM	0	0	No	No	No	No	No	No	7	4	0.31	0.15	22	13	75	No	No	No	Stage II
24	56	Female	No CRLM	0	0	Yes	No	No	No	No	No	7.3	4.4	0.34	0.16	15	13	59	No	No	No	Stage III
25	86	Male	CRLM	3	3	No	Yes	No	No	No	Yes	6.8	3.2	0.35	0.19	40	25	78	No	No	Yes	Stage IV
26	69	Female	No CRLM	0	0	No	Yes	Yes	Yes	No	No	7.1	4	0.55	0.22	26	28	145	Yes	No	No	Stage IV
27	69	Male	CRLM	2	3	No	No	No	No	No	No								No	No	No	Stage IV
28	77	Male	CRLM	2	3	No	Yes	Yes	No	No	No								Yes	No	No	Stage IV
29	73	Male	CRLM	2	3	No	No	No	No	No	Yes	6.9	4.2	0.24	0.13	22	30	62	No	No	No	Stage IV
30	67	Female	CRLM	1	0	No	No	No	No	No	No								No	No	No	Stage IV
31	70	Male	No CRLM	1	0	No	No	No	No	No	No	6.5	3.5	0.39	0.2	20	14	62	No	No	No	Stage II
32	69	Male	No CRLM	2	0	No	No	No	No	No	Yes	7.4	4.1	0.48	0.2	13	8	67	No	No	No	Stage III
33	38	Female	No CRLM	1	0	No	No	No	No	No	No	8.3	4.6	0.36	0.16	42	43	54	No	No	Yes	Stage IV
34	70	Female	CRLM	3	3	No	Yes	Yes	Yes	No	No								No	No	No	Stage IV
35	64	Female	No CRLM	2	1	Yes	No	No	No	Yes	Yes								Yes	No	No	Stage IV
36	72	Male	No CRLM	1	0	No	No	No	No	No	No	7.7	3.9	0.3	0.16	18	15	58	Yes	No	No	Stage IV
37	64	Female	No CRLM	1	0	No	No	No	No	No	No								No	No	No	Stage II
38	48	Female	No CRLM	1	0	No	No	No	No	No	Yes	8.2	4.2	0.44	0.26	28	34	86	No	No	No	Stage I
39	61	Female	No CRLM	0	0	No	No	No	No	No	No	7.5	4.6	0.53	0.23	59	73	70	No	No	No	Stage III
40	55	Male	No CRLM	0	0	No	No	No	No	No	No	7.5	4.1	0.31	0.11	16	9	56	No	No	No	Stage III
41	79	Male	No CRLM	0	0	No	Yes	No	No	No	No								No	No	No	Stage III
42	85	Male	No CRLM	1	0	No	Yes	No	No	No	No	6.6	3.2	0.38	0.23	16	9	48	No	No	No	Stage 0
43	72	Female	CRLM	3	3	No	Yes	Yes	Yes	No	No	8.1	3.9	0.2	0.12	18	14	122	No	No	No	Stage IV
44	64	Male	No CRLM	1	0	No	Yes	No	No	No	Yes	7.3	4.3	0.49	0.24	31	28	92	No	No	No	Stage II
45	49	Male	CRLM	2	3	No	No	No	No	No	No	7.6	4.4	0.51	0.16	13	9	76	No	No	No	Stage IV
46	61	Female	No CRLM	1	0	No	No	No	No	No	No								No	No	No	Stage III
47	67	Male	No CRLM	1	0	No	No	No	No	No	No								No	No	No	Stage II
48	75	Male	CRLM	2	3	No	Yes	Yes	No	No	Yes	7.5	4	0.53	0.21	18	14	108	No	No	No	Stage IV
49	74	Male	No CRLM	1	0	No	No	No	No	No	No								No	No	No	Stage III
50	83	Male	No CRLM	1	0	No	Yes	No	No	No	No	7	4	0.54	0.26	13	10	39	No	No	No	Stage III
51	60	Female	CRLM	2	3	No	No	No	No	No	Yes	7.4	4.5	0.47	0.18	27	23	94	Yes	No	No	Stage IV
52	65	Female	No CRLM	1	0	No	No	No	No	No	No	8.1	4.5	0.24	0.13	24	25	67	No	No	No	Stage III
53	89	Female	No CRLM	2	3	No	Yes	Yes	No	No	Yes								No	No	No	Stage III
54	51	Female	No CRLM	1	0	No	No	No	No	No	No								No	No	Yes	Stage IV
55	60	Male	CRLM	2	3	No	No	Yes	Yes	No	No	8.5	4.8	0.91	0.28	20	15	66	No	No	No	Stage IV
56	48	Female	CRLM	3	3	No	No	No	No	No	No								No	No	No	Stage IV
57	74	Female	No CRLM	1	0	No	No	No	No	No	No								No	No	No	Stage II
58	71	Male	No CRLM	1	0	No	No	No	No	No	No								No	No	No	Stage II
59	77	Female	No CRLM	2	0	Yes	No	No	Yes	Yes	No								No	No	No	Stage II
60	90	Female	No CRLM	2	0	No	No	No	No	No	No								No	No	No	Stage II
61	38	Female	No CRLM	1	0	No	No	No	No	No	No	8.3	4.5	0.63	0.23	21	16	98	Yes	No	No	Stage IV
62	67	Male	CRLM	2	3	No	No	No	No	No	No	7.2	3.8	0.65	0.26	74	39	157	No	No	No	Stage IV
63	69	Male	No CRLM	1	0	No	Yes	No	No	No	No	6.3	3.6	0.19	0.1	11	12	69	No	No	No	Stage III
64	76	Male	CRLM	2	3	No	No	No	No	No	No	7.7	3.4	0.29	0.14	34	19	62	No	No	Yes	Stage IV
65	56	Male	No CRLM	0	1	No	No	No	No	No	No	7.2	3.6	0.53	0.24	11	8	85	No	No	No	Stage III
66	80	Male	CRLM	2	2	No	Yes	Yes	No	No	Yes	7.4	3.3	0.15	0.08	19	12	151	No	No	No	Stage IV
67	88	Male	No CRLM	1	0	No	No	No	No	No	Yes	6.5	3.4	0.24	0.2	25	13	147	No	No	No	Stage III
68	60	Male	CRLM	2	2	No	No	No	No	No	No								No	No	No	Stage IV
69	65	Male	CRLM	2	3	No	No	No	No	No	No	7.3	4	0.27	0.14	14	18	68	No	No	No	Stage IV
70	72	Male	CRLM	2	2	No	No	No	No	No	No	7.2	4.3	0.4	0.2	34	39	106	No	No	No	Stage IV
71	64	Male	No CRLM	0	0	No	No	No	No	No	No	5.3	3.1	4.95	3.12	42	21	165	No	Yes	No	Stage IV
72	47	Female	No CRLM	0	0	No	No	No	No	No	No								No	No	No	Stage I
73	66	Male	CRLM	2	3	No	No	No	No	No	No								No	No	No	Stage IV
74	45	Male	No CRLM	0	0	No	No	No	No	No	No	7.9	4.2	0.3	0.14	27	19	131	No	No	No	Stage III
75	72	Male	CRLM	2	3	No	No	No	No	No	No	7.4	4.1	0.25	0.13	13	11	61	No	No	No	Stage IV
76	88	Female	CRLM	2	3	No	No	No	No	No	No								No	No	No	Stage IV
77	74	Male	No CRLM	1	0	No	Yes	Yes	Yes	No	No	5.1	2.5	0.23	0.15	20	7	66	No	No	No	Stage II
78	88	Female	CRLM	2	3	No	Yes	No	No	No	Yes	6.4	3.2	0.22	0.12	26	22	446	No	No	No	Stage IV
79	85	Male	No CRLM	0	0	No	No	No	No	No	Yes								No	No	No	Stage II
80	60	Male	CRLM	2	3	No	No	No	No	No	No	7.5	4.2	0.22	0.09	21	13	124	No	No	No	Stage IV
81	54	Female	No CRLM	0	0	No	Yes	No	No	No	No	7.7	4.4	0.3	0.11	18	17	94	No	No	No	Stage I
82	66	Female	CRLM	2	3	No	Yes	No	Yes	No	No	7.9	4.7	0.6	0.2	19	15	84	No	No	No	Stage IV
83	79	Male	No CRLM	0	0	No	Yes	Yes	Yes	No	Yes	7	3.7	0.37	0.2	18	16	83	No	No	No	Stage II
84	54	Male	CRLM	2	3	No	No	No	No	No	No	7.3	4.2	0.44	0.17	19	15	74	No	No	No	Stage IV
85	72	Male	CRLM	2	3	No	No	No	No	No	No	7.6	4.3	0.71	0.28	16	14	85	No	No	No	Stage IV
86	61	Male	CRLM	2	3	No	No	No	No	No	No	7.5	3.8	0.53	0.17	17	9	87	No	No	No	Stage IV
87	77	Female	CRLM	3	3	No	Yes	No	Yes	No	No								No	No	No	Stage IV
